# Supplementary material for: Social and Structural Determinants of Urban American Indian and Alaska Native Health: A Case Study in Los Angeles
Source: MedEdPORTAL. 2019 May 15;15:10825. doi: 10.15766/mep_2374-8265.10825 (PMC6543927; doi:10.15766/mep_2374-8265.10825)
Supplement: Supplementary file 1 — A. PowerPoint Presentation.pptx B. Facilitator Guide.docx C. Video Honor Native Land.mp4 D. Video The Art of Indigenous Resistance.mp4 E. Evaluation Form.pdf [file mep-15-10825-s001.zip]

Archive with 6 entries (6 files):
- _Educational Summary Report_10825.pdf
- A. PowerPoint Presentation.pptx
- B. Facilitator Guide.docx
- C. Video Honor Native Land.mp4
- D. Video The Art of Indigenous Resistance.mp4
- E. Evaluation Form.pdf
